# Supplementary material for: The Adverse Impact of the COVID-19 Pandemic on Abdominal Emergencies: A Retrospective Clinico-Pathological Analysis
Source: J Clin Med. 2021 Nov 11;10(22):5254. doi: 10.3390/jcm10225254 (PMC8618829; doi:10.3390/jcm10225254)
Supplement: Supplementary file 1 [file jcm-10-05254-s001.zip]

Archive with 1 entries (1 files):
- jcm-1426570-supplementary.pdf
